# Supplementary material for: Applications of Metabolomics in Calcium Metabolism Disorders in Humans
Source: Int J Mol Sci. 2022 Sep 8;23(18):10407. doi: 10.3390/ijms231810407 (PMC9499180; doi:10.3390/ijms231810407)
Supplement: Supplementary file 1 [file ijms-23-10407-s001.zip › Table S1.xlsx]

## Sheet: all metbolites
Disorder	Metabolite (name from the article)	Metabolite (name from the database)	HMDB	Class	Category	Metabolite change	Refference			Class	No		Class	No							Class	No							Class	No
Calcium deficiency	Citrate	citric acid	HMDB0000094	Carboxylic acids and derivatives	Tricarboxylic acids and derivatives	↓	Wang et al. [49]			5'-deoxyribonucleosides	1		Other	36							Other	53							5'-deoxyribonucleosides	1
Calcium deficiency	Pyrophosphoric acid	pyrophosphoric acid	HMDB0000250	Non-metal oxoanionic compounds	Non-metal pyrophosphates	↑	Wang et al. [49]			Benzene and substituted derivatives	3		Dihydrofurans	4							Hydroxy acids and derivatives	6							Benzene and substituted derivatives	3
Calcium deficiency	Oxoglutaric acid	oxoglutaric acid	HMDB0000208	Keto acids and derivatives	Gamma-keto acids and derivatives	↓	Wang et al. [49]			Carboxylic acids and derivatives	132		Glycerolipids	4							Sphingolipids	6							Carboxylic acids and derivatives	132
Calcium deficiency	Ascorbic acid	ascorbic acid	HMDB0000044	Dihydrofurans	Furanones	↓	Wang et al. [49]			Diazines	3		Non-metal oxoanionic compounds	4							Imidazopyrimidines	7							Diazines	3
Calcium deficiency	Phenylacetylglycine	phenylacetylglycine	HMDB0000821	Carboxylic acids and derivatives	Amino acids, peptides, and analogues	↑	Wang et al. [49]			Dihydrofurans	4		Phenols	5							Indoles and derivatives	10							Dihydrofurans	4
Calcium deficiency	Glycine	glycine	HMDB0000123	Carboxylic acids and derivatives	Dicarboxylic acids and derivatives	↑	Wang et al. [49]			Fatty Acyls	47		Hydroxy acids and derivatives	6							Organonitrogen compounds	10
Calcium deficiency	Acetoacetic acid	acetoacetic acid	HMDB0000060	Keto acids and derivatives	Short-chain keto acids and derivatives	↓	Wang et al. [49]			Furofurans	2		Sphingolipids	6							Keto acids and derivatives	12							Furofurans	2
Calcium deficiency	Xanthosine	xanthosine	HMDB0000299	Purine nucleosides	Purine nucleosides	↑	Wang et al. [49]			Glycerolipids	4		Imidazopyrimidines	7							Organic sulfuric acids and derivatives	13							Hydroxy acids and derivatives	6
Calcium deficiency	L-glutamic acid, N-amino]carbonyl]	x	x	x	x	↓	Wang et al. [49]			Glycerophospholipids	15		Indoles and derivatives	10							Glycerophospholipids	15							Imidazopyrimidines	7
Calcium deficiency	4-Oxo-2-pentenoic acid	x	x	x	x	↑	Wang et al. [49]			Hydroxy acids and derivatives	6		Organonitrogen compounds	10							Sterol Lipids	15							Indoles and derivatives	10
Calcium deficiency	Taurine	taurine	HMDB0000251	Organic sulfonic acids and derivatives	Organosulfonic acids and derivatives	↓	Wang et al. [49]			Imidazopyrimidines	7		Keto acids and derivatives	12							Organooxygen compounds	31							Isothiocyanates	2
Calcium deficiency	6-(2-hydroxycyclopentyl) hexanoic acid	x	x	x	x	↓	Wang et al. [49]			Indoles and derivatives	10		Organic sulfuric acids and derivatives	13							Fatty Acyls	47							Keto acids and derivatives	12
Calcium deficiency	Indoxyl sulfate	indoxyl sulfate	HMDB0000682	Organic sulfuric acids and derivatives	Arylsulfates	↑	Wang et al. [49]			Isothiocyanates	2		Glycerophospholipids	15							Carboxylic acids and derivatives	132							Lactams	1
Calcium deficiency	D-glucurono-6,3-lactone	D-glucurono-6,3-lactone	HMDB0006355	Furofurans	Isosorbides	↑	Wang et al. [49]			Keto acids and derivatives	12		Sterol Lipids	15															Naphthalenes	3
Calcium deficiency	Ethyl isobutyl ketone	ethyl isobutyl ketone	HMDB0005841	Organooxygen compounds	Carbonyl compounds	↓	Wang et al. [49]			Lactams	1		Organooxygen compounds	31															Non-metal oxoanionic compounds	4
Calcium deficiency	Cyclic adenosine monophosphate	cyclic AMP	HMDB0000058	Purine nucleotides	Cyclic purine nucleotides	↑	Wang et al. [49]			Naphthalenes	3		Fatty Acyls	47															Nucleoside and nucleotide analogues	2
Calcium deficiency	Hippuric acid	hippuric acid	HMDB0000714	Benzene and substituted derivatives	Benzoic acids and derivatives	↑	Wang et al. [49]			Non-metal oxoanionic compounds	4		Carboxylic acids and derivatives	132															Organic carbonic acids and derivatives	3
Calcium deficiency	Phosphoric acid	phosphoric acid	HMDB0001429	Non-metal oxoanionic compounds	Non-metal phosphates	↑	Wang et al. [49]			Nucleoside and nucleotide analogues	2																		Organic sulfuric acids and derivatives	13
Calcium deficiency	Urate	uric acid	HMDB0000289	Imidazopyrimidines	Purines and purine derivatives	↓	Wang et al. [49]			Organic carbonic acids and derivatives	3																		Organoheterocyclic compounds	2
Calcium deficiency	Sebacic acid	decanedioic acid	HMDB0000792	Fatty Acyls	Fatty Acids and Conjugates	↓	Wang et al. [49]			Organic sulfuric acids and derivatives	13																		Organonitrogen compounds	10
Calcium deficiency	Glycylproline	glycylproline	HMDB0000721	Carboxylic acids and derivatives	Amino acids, peptides, and analogues	↓	Wang et al. [49]			Organoheterocyclic compounds	2																		Organooxygen compounds	31
Calcium deficiency	N-acetyl-L-tyrosine	N-acetyl-L-tyrosine	HMDB0000866	Carboxylic acids and derivatives	Amino acids, peptides, and analogues	↓	Wang et al. [49]			Organonitrogen compounds	10																		Phenols	5
Calcium deficiency	Naphthoxylactic acid	naphthoxylactic acid	HMDB0255452	Naphthalenes	Naphthalenes	↑	Wang et al. [49]			Organooxygen compounds	31																		Prenol lipids	2
Calcium deficiency	Cholanoic acid	cholanoic acid	x	Sterol Lipids	Bile acids and derivatives	↓	Wang et al. [49]			Phenols	5																		Purine nucleosides	3
Calcium deficiency	Pseudouridine	pseudouridine	HMDB0000767	Nucleoside and nucleotide analogues	Nucleoside and nucleotide analogues	↓	Wang et al. [49]			Prenol lipids	2																		Purine nucleotides	3
Calcium deficiency	Monomethyl fumarate	methyl hydrogen fumarate	HMDB0033809	Fatty Acyls	Fatty acid esters	↑	Wang et al. [49]			Purine nucleosides	3																		Pyridines and derivatives	3
Nutritional rickets	Citric acid	citric acid	HMDB0000094	Carboxylic acids and derivatives	Tricarboxylic acids and derivatives	↓	Wang et al. [50]			Purine nucleotides	3																		Pyrimidine nucleosides	2
Nutritional rickets	Pyrophosphoric acid	pyrophosphoric acid	HMDB0000250	Non-metal oxoanionic compounds	Non-metal pyrophosphates	↑	Wang et al. [50]			Pyridines and derivatives	3																		Quinolines and derivatives	1
Nutritional rickets	Phenylacetylglycine	phenylacetylglycine	HMDB0000821	Carboxylic acids and derivatives	Amino acids, peptides, and analogues	↑	Wang et al. [50]			Pyrimidine nucleosides	2
Nutritional rickets	Monomethyl fumarate	methyl hydrogen fumarate	HMDB0033809	Fatty Acyls	Fatty acid esters	↑	Wang et al. [50]			Quinolines and derivatives	1
Nutritional rickets	L-glutamic acid, N-amino]carbonyl]	x	x	x	x	↓	Wang et al. [50]			Sphingolipids	6																		Fatty Acyls	47
Nutritional rickets	Pseudouridine	pseudouridine	HMDB0000767	Nucleoside and nucleotide analogues	Nucleoside and nucleotide analogues	↓	Wang et al. [50]			Sterol Lipids	15																		Sphingolipids	6		357
Nutritional rickets	Sebacic acid	decanedioic acid	HMDB0000792	Fatty Acyls	Fatty Acids and Conjugates	↓	Wang et al. [50]																						Sterol Lipids	15
Nutritional rickets	Taurine	taurine	HMDB0000251	Organic sulfonic acids and derivatives	Organosulfonic acids and derivatives	↓	Wang et al. [50]																						Glycerolipids	4
Nutritional rickets	Indoxyl sulfate	indoxyl sulfate	HMDB0000682	Organic sulfuric acids and derivatives	Arylsulfates	↑	Wang et al. [50]																						Glycerophospholipids	15
Nutritional rickets	cAMP	cyclic AMP	HMDB0000058	Purine nucleotides	Cyclic purine nucleotides	↓	Wang et al. [50]																							87
Nutritional rickets	Cholanoic acid	cholanoic acid	x	Sterol Lipids	Bile acids and derivatives	↓	Wang et al. [50]																							24.3697
Nutritional rickets	D-glucurono-6,3-lactone	D-glucurono-6,3-lactone	HMDB0006355	Furofurans	Isosorbides	↑	Wang et al. [50]
Nutritional rickets	Phosphoric acid	phosphoric acid	HMDB0001429	Non-metal oxoanionic compounds	Non-metal phosphates	↑	Wang et al. [50]
Nutritional rickets	3-dehydro-L-gulonate	3-dehydro-L-gulonic acid	HMDB0006334	Organooxygen compounds	Carbohydrates and carbohydrate conjugates	↑	Wang et al. [50]
Nutritional rickets	Dodecanedioic acid	dodecanedioic acid	HMDB0000623	Fatty Acyls	Fatty Acids and Conjugates	↓	Wang et al. [50]
Nutritional rickets	3-hydroxydodecanedioic acid	3-hydroxydodecanedioic acid	HMDB0000413	Fatty Acyls	Fatty Acids and Conjugates	↓	Wang et al. [50]
Nutritional rickets	3-carboxy-4-methyl-5-pentyl-2-furanpropionic acid	3-carboxy-4-methyl-5-pentyl-2-furanpropionic acid	HMDB0061643	Fatty Acyls	Fatty Acids and Conjugates	↓	Wang et al. [50]
Nutritional rickets	Butanedioic acid, (3-ethylcyclopentyl)-(9ci)	x	x	x	x	↓	Wang et al. [50]
Nutritional rickets	Sodium sulfate	x	x	x	x	↓	Wang et al. [50]
Nutritional rickets	L-leucyl-L-proline	L-leucyl-L-proline	HMDB0011175	Carboxylic acids and derivatives	Amino acids, peptides, and analogues	↓	Wang et al. [50]
Nutritional rickets	3-hydroxyhippuric acid	3-hydroxyhippuric acid	HMDB0006116	Benzene and substituted derivatives	Benzoic acids and derivatives	↓	Wang et al. [50]
Nutritional rickets	Capryloylglycine	capryloylglycine	HMDB0000832	Carboxylic acids and derivatives	Amino acids, peptides, and analogues	↓	Wang et al. [50]
Nutritional rickets	3-methoxy-4-hydroxyphenylethylene glycol sulfate	x	x	x	x	↓	Wang et al. [50]
Nutritional rickets	O-phosphotyrosine	O-phosphotyrosine	HMDB0006049	Carboxylic acids and derivatives	Amino acids, peptides, and analogues	↓	Wang et al. [50]
Nutritional rickets	L-aspartyl-4-phosphate	L-aspartyl-4-phosphate	HMDB0012250	Carboxylic acids and derivatives	Amino acids, peptides, and analogues	↓	Wang et al. [50]
Nutritional rickets	Indoleacetyl glutamine	indoleacetyl glutamine	HMDB0013240	Carboxylic acids and derivatives	Amino acids, peptides, and analogues	↓	Wang et al. [50]
Nutritional rickets	3-methyluric acid	3-methyluric acid	HMDB0001970	Imidazopyrimidines	Purines and purine derivatives	↓	Wang et al. [50]
Nutritional rickets	Tetrahydroaldosterone-3-glucuronide	tetrahydroaldosterone-3-glucuronide	HMDB0010357	Sterol Lipids	Steroid conjugates	↓	Wang et al. [50]
Nutritional rickets	Cortolone-3-glucuronide	cortolone-3-glucuronide	HMDB0010320	Sterol Lipids	Steroid conjugates	↓	Wang et al. [50]
Nutritional rickets	11-beta-hydroxyandrosterone-3-glucuronide	11-beta-hydroxyandrosterone-3-glucuronide	HMDB0010351	Sterol Lipids	Steroid conjugates	↓	Wang et al. [50]
Nutritional rickets	Dopaquinone	dopaquinone	HMDB0001229	Carboxylic acids and derivatives	Amino acids, peptides, and analogues	↓	Wang et al. [50]
Osteopenia and osteoporosis	Alclometasone	alclometasone	HMDB0014385	Sterol Lipids	Steroids and steroid derivatives	↑	Aleidi et al. [3]
Osteopenia and osteoporosis	Iditol	L-iditol	HMDB0011632	Organooxygen compounds	Carbohydrates and carbohydrate conjugates	↑	Aleidi et al. [3]
Osteopenia and osteoporosis	3-Hydroxyoctadecenoylcarnitine	3-hydroxy-11Z-octadecenoylcarnitine	HMDB0013339	Fatty Acyls	Fatty acid esters	↑	Aleidi et al. [3]
Osteopenia and osteoporosis	alpha-Tocopherol	alpha-tocopherol	HMDB0001893	Prenol lipids	Quinones and hydroquinones	↑	Aleidi et al. [3]
Osteopenia and osteoporosis	Estrone glucuronide	estrone 3-glucuronide	HMDB0004483	Sterol Lipids	Steroid conjugates	↑	Aleidi et al. [3]
Osteopenia and osteoporosis	3-Carboxy-4-methyl-5-propyl-2-furanpropionic acid	3-carboxy-4-methyl-5-propyl-2-furanpropionic acid	HMDB0061112	Fatty Acyls	Fatty Acids and Conjugates	↑	Aleidi et al. [3]
Osteopenia and osteoporosis	Cyclo(leucylprolyl)	L,L-Cyclo(leucylprolyl)	HMDB0034276	Carboxylic acids and derivatives	Amino acids, peptides, and analogues	↑	Aleidi et al. [3]
Osteopenia and osteoporosis	Leucylleucine	leucylleucine	HMDB0028933	Carboxylic acids and derivatives	Amino acids, peptides, and analogues	↑	Aleidi et al. [3]
Osteopenia and osteoporosis	Dopa	L-DOPA	HMDB0000181	Carboxylic acids and derivatives	Amino acids, peptides, and analogues	↑	Aleidi et al. [3]
Osteopenia and osteoporosis	9-Hydroperoxyoctadeca-10,12-dienoic acid	9-hydroperoxyoctadeca-10,12-dienoic acid	HMDB0062434	Fatty Acyls	Fatty Acids and Conjugates	↑	Aleidi et al. [3]
Osteopenia and osteoporosis	L-Acetylcarnitine	L-acetylcarnitine	HMDB0000201	Fatty Acyls	Fatty acid esters	↑	Aleidi et al. [3]
Osteopenia and osteoporosis	5alpha-Tetrahydrocortisol	5alpha-tetrahydrocortisol	HMDB0000526	Sterol Lipids	Steroids	↓	Aleidi et al. [3]
Osteopenia and osteoporosis	Androstenedione	androstenedione	HMDB0000053	Sterol Lipids	Steroids	↓	Aleidi et al. [3]
Osteopenia and osteoporosis	3-Oxotetradecanoic acid	3-oxotetradecanoic acid	HMDB0010730	Fatty Acyls	Fatty Acids and Conjugates	↓	Aleidi et al. [3]
Osteopenia and osteoporosis	Palmitic acid	hexadecanoic acid	HMDB0000220	Fatty Acyls	Fatty Acids and Conjugates	↓	Aleidi et al. [3]
Osteopenia and osteoporosis	Succinylacetone	succinylacetone	HMDB0000635	Keto acids and derivatives	Medium-chain keto acids and derivatives	↓	Aleidi et al. [3]
Osteopenia and osteoporosis	Margaroylglycine	margaroylglycine	HMDB0013246	Carboxylic acids and derivatives	Amino acids, peptides, and analogues	↓	Aleidi et al. [3]
Osteopenia and osteoporosis	N-arachidonoylglycine	N-arachidonoylglycine	HMDB0005096	Carboxylic acids and derivatives	Amino acids, peptides, and analogues	↓	Aleidi et al. [3]
Osteopenia and osteoporosis	SM(d18:1/14:0)	SM(d18:1/14:0)	HMDB0012097	Sphingolipids	Phosphosphingolipids	↓	Aleidi et al. [3]
Osteopenia and osteoporosis	Vaccenic acid	Octadecenoic acid	HMDB0003231	Fatty Acyls	Fatty Acids and Conjugates	↓	Aleidi et al. [3]
Osteopenia and osteoporosis	Ecabet	ecabet	HMDB0015613	Prenol lipids	Diterpenoids	↓	Aleidi et al. [3]
Osteopenia and osteoporosis	PC(18:1/22:6)	PC(18:1/22:6)	HMDB0008123	Glycerophospholipids	Glycerophosphocholines	↓	Aleidi et al. [3]
Osteopenia and osteoporosis	PC(20:4/18:0)	PC(20:4/18:0)	HMDB0008464	Glycerophospholipids	Glycerophosphocholines	↓	Aleidi et al. [3]
Osteopenia and osteoporosis	PC(18:1/18:2)	PC(18:1/18:2)	HMDB0008105	Glycerophospholipids	Glycerophosphocholines	↓	Aleidi et al. [3]
Osteopenia and osteoporosis	PC(18:1/18:0)	PC(18:1/18:0)	HMDB0008102	Glycerophospholipids	Glycerophosphocholines	↓	Aleidi et al. [3]
Osteopenia and osteoporosis	S-Adenosylmethionine	S-adenosylmethionine	HMDB0001185	5'-deoxyribonucleosides	5'-deoxy-5'-thionucleosides	↓	Aleidi et al. [3]
Osteopenia and osteoporosis	PC(18:0/20:3)	PC(18:0/20:3)	HMDB0008046	Glycerophospholipids	Glycerophosphocholines	↓	Aleidi et al. [3]
Osteopenia and osteoporosis	SM(d18:1/16:1)	SM(d18:1/16:1)	HMDB0240613	Sphingolipids	Phosphosphingolipids	↓	Aleidi et al. [3]
Osteopenia and osteoporosis	Tetradecanedioic acid	tetradecanedioic acid	HMDB0000872	Fatty Acyls	Fatty Acids and Conjugates	↓	Aleidi et al. [3]
Osteopenia and osteoporosis	PC(16:0/22:6)	PC(16:0/22:6)	HMDB0007991	Glycerophospholipids	Glycerophosphocholines	↓	Aleidi et al. [3]
Osteopenia and osteoporosis	SM(d18:0/18:1)	SM(d18:0/18:1)	HMDB0012089	Sphingolipids	Phosphosphingolipids	↓	Aleidi et al. [3]
Osteopenia and osteoporosis	Epsilon-caprolactam	epsilon-caprolactam	HMDB0062769	Lactams	Caprolactams	↓	Aleidi et al. [3]
Osteopenia and osteoporosis	PC(20:1/14:1)	PC(20:1/14:1)	HMDB0008296	Glycerophospholipids	Glycerophosphocholines	↓	Aleidi et al. [3]
Osteopenia and osteoporosis	PC(22:2/14:0)	PC(22:2/14:0)	HMDB0008590	Glycerophospholipids	Glycerophosphocholines	↓	Aleidi et al. [3]
Osteopenia and osteoporosis	PC(16:0/18:1)	PC(16:0/18:1)	HMDB0007972	Glycerophospholipids	Glycerophosphocholines	↓	Aleidi et al. [3]
Osteoporosis	Leucine	L-leucine	HMDB0000687	Carboxylic acids and derivatives	Amino acids, peptides, and analogues	↑	Liang et al. [73]
Osteoporosis	Isoleucine	l-isoleucine	HMDB0000172	Carboxylic acids and derivatives	Amino acids, peptides, and analogues	↑	Liang et al. [73]
Osteoporosis	Valine	L-valine	HMDB0000883	Carboxylic acids and derivatives	Amino acids, peptides, and analogues	↑	Liang et al. [73]
Osteoporosis	Alanine	l-alanine	HMDB0000161	Carboxylic acids and derivatives	Amino acids, peptides, and analogues	↑	Liang et al. [73]
Osteoporosis	N-acetylglycoprotein	x	x	x	x	↑	Liang et al. [73]
Osteoporosis	O-acetylglycoprotein	x	x	x	x	↓	Liang et al. [73]
Osteoporosis	α-ketoglutaric acid	oxoglutaric acid	HMDB0000208	Keto acids and derivatives	Gamma-keto acids and derivatives	↓	Liang et al. [73]
Osteoporosis	Citrate	citric acid	HMDB0000094	Carboxylic acids and derivatives	Tricarboxylic acids and derivatives	↓	Liang et al. [73]
Osteoporosis	Creatine	creatine	HMDB0000064	Carboxylic acids and derivatives	Amino acids, peptides, and analogues	↓	Liang et al. [73]
Osteoporosis	Inositol	myo-inositol	HMDB0000211	Organooxygen compounds	Alcohols and polyols	↑	Liang et al. [73]
Osteoporosis	Proline	L-proline	HMDB0000162	Carboxylic acids and derivatives	Amino acids, peptides, and analogues	↑	Liang et al. [73]
Osteoporosis	Glucose	D-Glucose	HMDB0000122	Organooxygen compounds	Carbohydrates and carbohydrate conjugates	↑	Liang et al. [73]
Osteoporosis	Glutamine	L-glutamine	HMDB0000641	Carboxylic acids and derivatives	Amino acids, peptides, and analogues	↑	Liang et al. [73]
Osteoporosis	1-methyl-histidine	1-methyl-histidine	HMDB0000001	Carboxylic acids and derivatives	Amino acids, peptides, and analogues	↑	Liang et al. [73]
Osteoporosis	Tyrosine	L-tyrosine	HMDB0000158	Carboxylic acids and derivatives	Amino acids, peptides, and analogues	↑	Liang et al. [73]
Osteoporosis	Tyrosine	L-tyrosine	HMDB0000158	Carboxylic acids and derivatives	Amino acids, peptides, and analogues		Ling et al. [67]
Osteoporosis	Leucine	L-leucine	HMDB0000687	Carboxylic acids and derivatives	Amino acids, peptides, and analogues		Ling et al. [67]
Osteoporosis	Valine	L-valine	HMDB0000883	Carboxylic acids and derivatives	Amino acids, peptides, and analogues		Ling et al. [67]
Osteoporosis	Tryptophan	L-tryptophan	HMDB0000929	Indoles and derivatives	Indolyl carboxylic acids and derivatives		Ling et al. [67]
Osteoporosis	Pyruvate	pyruvic acid	HMDB0000243	Keto acids and derivatives	Alpha-keto acids and derivatives	↑	Miyamoto et al. [65]
Osteoporosis	Lactate	L-lactic acid	HMDB0000190	Hydroxy acids and derivatives	Alpha hydroxy acids and derivatives	↑	Miyamoto et al. [65]
Osteoporosis	2-Oxoisopentanoate	alpha-Ketoisovaleric acid	HMDB0000019	Keto acids and derivatives	Short-chain keto acids and derivatives	↑	Miyamoto et al. [65]
Osteoporosis	Succinate	succinic acid	HMDB0000254	Carboxylic acids and derivatives	Dicarboxylic acids and derivatives	↓	Miyamoto et al. [65]
Osteoporosis	2-Hydroxypentanoate	2-hydroxyvaleric acid	HMDB0001863	Fatty Acyls	Fatty Acids and Conjugates	↓	Miyamoto et al. [65]
Osteoporosis	Isethionate	2-hydroxyethanesulfonic acid	HMDB0003903	Organic sulfonic acids and derivatives	Organosulfonic acids and derivatives	↓	Miyamoto et al. [65]
Osteoporosis	2-Oxoglutarate	oxoglutaric acid	HMDB0000208	Keto acids and derivatives	Gamma-keto acids and derivatives	↑	Miyamoto et al. [65]
Osteoporosis	Adipate	hexanedioic acid	HMDB0000448	Fatty Acyls	Fatty Acids and Conjugates	↓	Miyamoto et al. [65]
Osteoporosis	Urate	uric acid	HMDB0000289	Imidazopyrimidines	Purines and purine derivatives	↓	Miyamoto et al. [65]
Osteoporosis	Gluconate	gluconic acid	HMDB0000625	Organooxygen compounds	Carbohydrates and carbohydrate conjugates	↓	Miyamoto et al. [65]
Osteoporosis	Urea	urea	HMDB0000294	Organic carbonic acids and derivatives	Ureas	↓	Miyamoto et al. [65]
Osteoporosis	Trimethylamine N-oxide	trimethylamine-N-oxide	HMDB0000925	Organonitrogen compounds	Aminoxides	↓	Miyamoto et al. [65]
Osteoporosis	Val	L-valine	HMDB0000883	Carboxylic acids and derivatives	Amino acids, peptides, and analogues	↓	Miyamoto et al. [65]
Osteoporosis	Betaine	betaine	HMDB0000043	Carboxylic acids and derivatives	Amino acids, peptides, and analogues	↓	Miyamoto et al. [65]
Osteoporosis	Hydroxyproline	N-hydroxy-L-proline	HMDB0243901	Carboxylic acids and derivatives	Amino acids, peptides, and analogues	↓	Miyamoto et al. [65]
Osteoporosis	Creatine	creatine	HMDB0000064	Carboxylic acids and derivatives	Amino acids, peptides, and analogues	↓	Miyamoto et al. [65]
Osteoporosis	Ornithine	l-ornithine	HMDB0000214	Carboxylic acids and derivatives	Amino acids, peptides, and analogues	↓	Miyamoto et al. [65]
Osteoporosis	Hypoxanthine	hypoxanthine	HMDB0000157	Imidazopyrimidines	Purines and purine derivatives	↑	Miyamoto et al. [65]
Osteoporosis	Trigonelline	trigonelline	HMDB0000875	Other	Alkaloids and derivatives	↓	Miyamoto et al. [65]
Osteoporosis	Gamma-Butyrobetaime	x	x	x	x	↓	Miyamoto et al. [65]
Osteoporosis	Lys	L-lysine	HMDB0000182	Carboxylic acids and derivatives	Amino acids, peptides, and analogues	↓	Miyamoto et al. [65]
Osteoporosis	Carnitine	L-carnitine	HMDB0000062	Organonitrogen compounds	Quaternary ammonium salts	↓	Miyamoto et al. [65]
Osteoporosis	Taurocyamine	taurocyamine	HMDB0003584	Organic sulfonic acids and derivatives	Organosulfonic acids and derivatives	↑	Miyamoto et al. [65]
Osteoporosis	Citrulline	citrulline	HMDB0000904	Carboxylic acids and derivatives	Amino acids, peptides, and analogues	↓	Miyamoto et al. [65]
Osteoporosis	Pyruvate	pyruvic acid	HMDB0000243	Keto acids and derivatives	Alpha-keto acids and derivatives	↑	Miyamoto et al. [65]
Osteoporosis	Lactate	L-lactic acid	HMDB0000190	Hydroxy acids and derivatives	Alpha hydroxy acids and derivatives	↑	Miyamoto et al. [65]
Osteoporosis	2-Oxoisopentanoate	alpha-Ketoisovaleric acid	HMDB0000019	Keto acids and derivatives	Short-chain keto acids and derivatives	↑	Miyamoto et al. [65]
Osteoporosis	Succinate	succinic acid	HMDB0000254	Carboxylic acids and derivatives	Dicarboxylic acids and derivatives	↓	Miyamoto et al. [65]
Osteoporosis	2-Hydroxypentanoate	2-hydroxyvaleric acid	HMDB0001863	Fatty Acyls	Fatty Acids and Conjugates	↓	Miyamoto et al. [65]
Osteoporosis	Isethionate	2-hydroxyethanesulfonic acid	HMDB0003903	Organic sulfonic acids and derivatives	Organosulfonic acids and derivatives	↓	Miyamoto et al. [65]
Osteoporosis	2-Oxoglutarate	oxoglutaric acid	HMDB0000208	Keto acids and derivatives	Gamma-keto acids and derivatives	↑	Miyamoto et al. [65]
Osteoporosis	Adipate	hexanedioic acid	HMDB0000448	Fatty Acyls	Fatty Acids and Conjugates	↓	Miyamoto et al. [65]
Osteoporosis	Urate	uric acid	HMDB0000289	Imidazopyrimidines	Purines and purine derivatives	↓	Miyamoto et al. [65]
Osteoporosis	Gluconate	gluconic acid	HMDB0000625	Organooxygen compounds	Carbohydrates and carbohydrate conjugates	↓	Miyamoto et al. [65]
Osteoporosis	Urea	urea	HMDB0000294	Organic carbonic acids and derivatives	Ureas	↓	Miyamoto et al. [65]
Osteoporosis	Trimethylamine N-oxide	trimethylamine-N-oxide	HMDB0000925	Organonitrogen compounds	Aminoxides	↓	Miyamoto et al. [65]
Osteoporosis	Val	L-valine	HMDB0000883	Carboxylic acids and derivatives	Amino acids, peptides, and analogues	↓	Miyamoto et al. [65]
Osteoporosis	Betaine	betaine	HMDB0000043	Carboxylic acids and derivatives	Amino acids, peptides, and analogues	↓	Miyamoto et al. [65]
Osteoporosis	Hydroxyproline	N-hydroxy-L-proline	HMDB0243901	Carboxylic acids and derivatives	Amino acids, peptides, and analogues	↓	Miyamoto et al. [65]
Osteoporosis	Creatine	creatine	HMDB0000064	Carboxylic acids and derivatives	Amino acids, peptides, and analogues	↓	Miyamoto et al. [65]
Osteoporosis	Ornithine	l-ornithine	HMDB0000214	Carboxylic acids and derivatives	Amino acids, peptides, and analogues	↓	Miyamoto et al. [65]
Osteoporosis	Hypoxanthine	hypoxanthine	HMDB0000157	Imidazopyrimidines	Purines and purine derivatives	↑	Miyamoto et al. [65]
Osteoporosis	Trigonelline	trigonelline	HMDB0000875	Other	Alkaloids and derivatives	↓	Miyamoto et al. [65]
Osteoporosis	Gamma-Butyrobetaime	x	x	x	x	↓	Miyamoto et al. [65]
Osteoporosis	Lys	L-lysine	HMDB0000182	Carboxylic acids and derivatives	Amino acids, peptides, and analogues	↓	Miyamoto et al. [65]
Osteoporosis	Carnitine	L-carnitine	HMDB0000062	Organonitrogen compounds	Quaternary ammonium salts	↓	Miyamoto et al. [65]
Osteoporosis	Taurocyamine	taurocyamine	HMDB0003584	Organic sulfonic acids and derivatives	Organosulfonic acids and derivatives	↑	Miyamoto et al. [65]
Osteoporosis	Citrulline	citrulline	HMDB0000904	Carboxylic acids and derivatives	Amino acids, peptides, and analogues	↓	Miyamoto et al. [65]
Osteoporosis	Butanoate	butanoic acid	HMDB0000039	Fatty Acyls	Fatty Acids and Conjugates	↓	Miyamoto et al. [65]
Osteoporosis	Trans-Aconitate	trans-aconitic acid	HMDB0000958	Carboxylic acids and derivatives	Tricarboxylic acids and derivatives	↓	Miyamoto et al. [65]
Osteoporosis	cis-Aconitate	cis-aconitic acid	HMDB0000072	Carboxylic acids and derivatives	Tricarboxylic acids and derivatives	↓	Miyamoto et al. [65]
Osteoporosis	N-Acetylaspartate	N-acetyl-L-aspartic acid	HMDB0000812	Carboxylic acids and derivatives	Amino acids, peptides, and analogues	↓	Miyamoto et al. [65]
Osteoporosis	Citrate	citric acid	HMDB0000094	Carboxylic acids and derivatives	Tricarboxylic acids and derivatives	↓	Miyamoto et al. [65]
Osteoporosis	Mucate	galactaric acid	HMDB0000639	Organooxygen compounds	Carbohydrates and carbohydrate conjugates	↑	Miyamoto et al. [65]
Osteoporosis	L-Proline	L-proline	HMDB0000162	Carboxylic acids and derivatives	Amino acids, peptides, and analogues	↓	Miyamoto et al. [65]
Osteoporosis	Guanidinoacetate	guanidoacetic acid	HMDB0000128	Carboxylic acids and derivatives	Amino acids, peptides, and analogues	↑	Miyamoto et al. [65]
Osteoporosis	Taurine	taurine	HMDB0000251	Organic sulfonic acids and derivatives	Organosulfonic acids and derivatives	↑	Miyamoto et al. [65]
Osteoporosis	L-Isoleucine	l-isoleucine	HMDB0000172	Carboxylic acids and derivatives	Amino acids, peptides, and analogues	↓	Miyamoto et al. [65]
Osteoporosis	Glycylglycine	glycyl-glycine	HMDB0011733	Carboxylic acids and derivatives	Amino acids, peptides, and analogues	↑	Miyamoto et al. [65]
Osteoporosis	Proline betaine	proline betaine	HMDB0004827	Carboxylic acids and derivatives	Amino acids, peptides, and analogues	↓	Miyamoto et al. [65]
Osteoporosis	L-Glutamic acid	L-glutamic acid	HMDB0000148	Carboxylic acids and derivatives	Amino acids, peptides, and analogues	↓	Miyamoto et al. [65]
Osteoporosis	Methionine sulfoxide	methionine sulfoxide	HMDB0002005	Carboxylic acids and derivatives	Amino acids, peptides, and analogues	↓	Miyamoto et al. [65]
Osteoporosis	L-Tyrosine	L-tyrosine	HMDB0000158	Carboxylic acids and derivatives	Amino acids, peptides, and analogues	↓	Miyamoto et al. [65]
Osteoporosis	Cysteine-glutathionedisulphide	cysteineglutathione disulfide	HMDB0000656	Carboxylic acids and derivatives	Amino acids, peptides, and analogues	↑	Miyamoto et al. [65]
Osteoporosis	Cystine	L-cystine	HMDB0000192	Carboxylic acids and derivatives	Amino acids, peptides, and analogues	↑	Miyamoto et al. [65]
Osteoporosis	L-Phenylalanyl-L-phenylalanine	L-phenylalanyl-L-phenylalanine	HMDB0013302	Carboxylic acids and derivatives	Amino acids, peptides, and analogues	↑	Miyamoto et al. [65]
Osteoporosis	Butanoate	butanoic acid	HMDB0000039	Fatty Acyls	Fatty Acids and Conjugates	↓	Miyamoto et al. [65]
Osteoporosis	Trans-Aconitate	trans-aconitic acid	HMDB0000958	Carboxylic acids and derivatives	Tricarboxylic acids and derivatives	↓	Miyamoto et al. [65]
Osteoporosis	cis-Aconitate	cis-aconitic acid	HMDB0000072	Carboxylic acids and derivatives	Tricarboxylic acids and derivatives	↓	Miyamoto et al. [65]
Osteoporosis	N-Acetylaspartate	N-acetyl-L-aspartic acid	HMDB0000812	Carboxylic acids and derivatives	Amino acids, peptides, and analogues	↓	Miyamoto et al. [65]
Osteoporosis	Citrate	citric acid	HMDB0000094	Carboxylic acids and derivatives	Tricarboxylic acids and derivatives	↓	Miyamoto et al. [65]
Osteoporosis	Mucate	galactaric acid	HMDB0000639	Organooxygen compounds	Carbohydrates and carbohydrate conjugates	↑	Miyamoto et al. [65]
Osteoporosis	L-Proline	L-proline	HMDB0000162	Carboxylic acids and derivatives	Amino acids, peptides, and analogues	↓	Miyamoto et al. [65]
Osteoporosis	Guanidinoacetate	guanidoacetic acid	HMDB0000128	Carboxylic acids and derivatives	Amino acids, peptides, and analogues	↑	Miyamoto et al. [65]
Osteoporosis	Taurine	taurine	HMDB0000251	Organic sulfonic acids and derivatives	Organosulfonic acids and derivatives	↑	Miyamoto et al. [65]
Osteoporosis	L-Isoleucine	l-isoleucine	HMDB0000172	Carboxylic acids and derivatives	Amino acids, peptides, and analogues	↓	Miyamoto et al. [65]
Osteoporosis	Glycylglycine	glycyl-glycine	HMDB0011733	Carboxylic acids and derivatives	Amino acids, peptides, and analogues	↑	Miyamoto et al. [65]
Osteoporosis	Proline betaine	proline betaine	HMDB0004827	Carboxylic acids and derivatives	Amino acids, peptides, and analogues		Miyamoto et al. [65]
Osteoporosis	L-Glutamic acid	L-glutamic acid	HMDB0000148	Carboxylic acids and derivatives	Amino acids, peptides, and analogues	↓	Miyamoto et al. [65]
Osteoporosis	Methionine sulfoxide	methionine sulfoxide	HMDB0002005	Carboxylic acids and derivatives	Amino acids, peptides, and analogues	↓	Miyamoto et al. [65]
Osteoporosis	L-Tyrosine	L-tyrosine	HMDB0000158	Carboxylic acids and derivatives	Amino acids, peptides, and analogues	↓	Miyamoto et al. [65]
Osteoporosis	Cysteine-glutathionedisulphide	cysteineglutathione disulfide	HMDB0000656	Carboxylic acids and derivatives	Amino acids, peptides, and analogues	↑	Miyamoto et al. [65]
Osteoporosis	Cystine	L-cystine	HMDB0000192	Carboxylic acids and derivatives	Amino acids, peptides, and analogues	↑	Miyamoto et al. [65]
Osteoporosis	L-Phenylalanyl-L-phenylalanine	L-phenylalanyl-L-phenylalanine	HMDB0013302	Carboxylic acids and derivatives	Amino acids, peptides, and analogues	↑	Miyamoto et al. [65]
Osteoporosis	Hydroxyproline	N-hydroxy-L-proline	HMDB0243901	Carboxylic acids and derivatives	Amino acids, peptides, and analogues	↑	Miyamoto et al. [66]
Osteoporosis	Diglycine	glycyl-glycine	HMDB0011733	Carboxylic acids and derivatives	Amino acids, peptides, and analogues	↓	Miyamoto et al. [66]
Osteoporosis	Cystine	L-cystine	HMDB0000192	Carboxylic acids and derivatives	Amino acids, peptides, and analogues	↓	Miyamoto et al. [66]
Osteoporosis	11,14-Eicosadienoic acid	eicosadienoic acid	HMDB0005060	Fatty Acyls	Fatty Acids and Conjugates	↑	Qi et al. [68]
Osteoporosis	Oleic acid	octadecenoic acid	HMDB0000207	Fatty Acyls	Fatty Acids and Conjugates	↑	Qi et al. [68]
Osteoporosis	Linoleic acid	octadecadienoic acid	HMDB0000673	Fatty Acyls	Fatty Acids and Conjugates	↑	Qi et al. [68]
Osteoporosis	Arachidonic acid	eicosatetraenoic acid	HMDB0001043	Fatty Acyls	Fatty Acids and Conjugates	↑	Qi et al. [68]
Osteoporosis	EPA	eicosapentaenoic acid	HMDB0001999	Fatty Acyls	Fatty Acids and Conjugates	↓	Qi et al. [68]
Osteoporosis	D-Allose	allose	HMDB0001151	Organooxygen compounds	Carbohydrates and carbohydrate conjugates	↑	Qi et al. [68]
Osteoporosis	D-Mannose	D-mannose	HMDB0000169	Organooxygen compounds	Carbohydrates and carbohydrate conjugates	↑	Qi et al. [68]
Osteoporosis	Pyruvic acid	pyruvic acid	HMDB0000243	Keto acids and derivatives	Alpha-keto acids and derivatives	↓	Qi et al. [68]
Osteoporosis	Tryptophan	L-tryptophan	HMDB0000929	Indoles and derivatives	Indolyl carboxylic acids and derivatives	↑	Qi et al. [68]
Osteoporosis	L-Lysine	l-lysine	HMDB0000182	Carboxylic acids and derivatives	Amino acids, peptides, and analogues	↑	Qi et al. [68]
Osteoporosis	Homoserine	L-homoserine	HMDB0000719	Carboxylic acids and derivatives	Amino acids, peptides, and analogues	↓	Qi et al. [68]
Osteoporosis	3-Hydroxy-L-proline	3-hydroxy-L-proline	HMDB0002113	Carboxylic acids and derivatives	Amino acids, peptides, and analogues	↓	Qi et al. [68]
Osteoporosis	Lactate	L-lactic acid	HMDB0000190	Hydroxy acids and derivatives	Alpha hydroxy acids and derivatives	↑	You et al.
Osteoporosis	Acetone	acetone	HMDB0001659	Organooxygen compounds	Carbonyl compounds	↑	You et al.
Osteoporosis	Acetate	acetic acid	HMDB0000042	Carboxylic acids and derivatives	Carboxylic acids	↓	You et al.
Osteoporosis	Lipids	x	x	x	x	↑	You et al.
Osteoporosis	VLDLs	x	x	x	x	↑	You et al.
Osteoporosis	Glucose	D-Glucose	HMDB0000122	Organooxygen compounds	Carbohydrates and carbohydrate conjugates	↑	You et al.
Osteoporosis	Glutamine	L-glutamine	HMDB0000641	Carboxylic acids and derivatives	Amino acids, peptides, and analogues	↓	You et al.
Osteoporosis	Aconitate	aconitic acid	HMDB0247961	Carboxylic acids and derivatives	Tricarboxylic acids and derivatives		Zhang et al. [56]
Osteoporosis	ADP	adenosine diphosphate	HMDB0001341	Purine nucleotides	Purine ribonucleotides		Zhang et al. [56]
Osteoporosis	Creatine	creatine	HMDB0000064	Carboxylic acids and derivatives	Amino acids, peptides, and analogues		Zhang et al. [56]
Osteoporosis	Creatinine	creatinine	HMDB0000562	Carboxylic acids and derivatives	Amino acids, peptides, and analogues		Zhang et al. [56]
Osteoporosis	Dimethylglycine	dimethylglycine	HMDB0000092	Carboxylic acids and derivatives	Amino acids, peptides, and analogues		Zhang et al. [56]
Osteoporosis	Fructose+glucose+galactose	D-Glucose	HMDB0000122	Organooxygen compounds	Carbohydrates and carbohydrate conjugates		Zhang et al. [56]
Osteoporosis	Glycine	glycine	HMDB0000123	Carboxylic acids and derivatives	Dicarboxylic acids and derivatives		Zhang et al. [56]
Osteoporosis	Hydroxyglutarate	3-hydroxyglutaric acid	HMDB0000428	Hydroxy acids and derivatives	Beta hydroxy acids and derivatives		Zhang et al. [56]
Osteoporosis	Hypoxanthine	hypoxanthine	HMDB0000157	Imidazopyrimidines	Purines and purine derivatives		Zhang et al. [56]
Osteoporosis	Leucine	L-leucine	HMDB0000687	Carboxylic acids and derivatives	Amino acids, peptides, and analogues		Zhang et al. [56]
Osteoporosis	LPC C18:1	LPC 18:1	HMDB0002815	Glycerophospholipids	Glycerophosphocholines		Zhang et al. [56]
Osteoporosis	LPE C18:2	LPE 18:2	HMDB0011507	Glycerophospholipids	Glycerophosphoethanolamines		Zhang et al. [56]
Osteoporosis	Pantothenate	Pantothenic acid	HMDB0000210	Organooxygen compounds	Alcohols and polyols		Zhang et al. [56]
Osteoporosis	PC C36:1	PC 36:1	HMDB0008037	Glycerophospholipids	Glycerophosphocholines		Zhang et al. [56]
Osteoporosis	PC C36:2	PC 36:2	HMDB0000593	Glycerophospholipids	Glycerophosphocholines		Zhang et al. [56]
Osteoporosis	Pyridoxate	4-Pyridoxic acid	HMDB0000017	Pyridines and derivatives	Pyridinecarboxylic acids and derivatives		Zhang et al. [56]
Osteoporosis	Serine	L-serine	HMDB0000187	Carboxylic acids and derivatives	Amino acids, peptides, and analogues		Zhang et al. [56]
Osteoporosis	Serotonin	serotonin	HMDB0000259	Indoles and derivatives	tryptamines and derivatives		Zhang et al. [56]
Osteoporosis	SM C16:1			Sphingolipids	Phosphosphingolipids		Zhang et al. [56]
Osteoporosis	SM C18:1			Sphingolipids	Phosphosphingolipids		Zhang et al. [56]
Osteoporosis	SM C22:0			Sphingolipids	Phosphosphingolipids		Zhang et al. [56]
Osteoporosis	Sucrose	sucrose	HMDB0000258	Organooxygen compounds	Carbohydrates and carbohydrate conjugates		Zhang et al. [56]
Osteoporosis	TAG C48:0	TG 48:0		Glycerolipids	Triradylglycerols		Zhang et al. [56]
Osteoporosis	TAG C50:1	TG 50:1		Glycerolipids	Triradylglycerols		Zhang et al. [56]
Osteoporosis	TAG C54:4	TG 54:4		Glycerolipids	Triradylglycerols		Zhang et al. [56]
Osteoporosis	TAG C58:10	TG 58:10		Glycerolipids	Triradylglycerols		Zhang et al. [56]
Osteoporosis	Xanthurenate	xanthurenic acid	HMDB0000881	Quinolines and derivatives	Quinoline carboxylic acids		Zhang et al. [56]
Osteoporosis	γ-Aminobutanoate	gamma-aminobutyric acid	HMDB0000112	Fatty Acyls	Fatty Acids and Conjugates		Zhao et al. [63]
Osteoporosis	Threonine	L-threonine	HMDB0000167	Carboxylic acids and derivatives	Amino acids, peptides, and analogues		Zhao et al. [63]
Osteoporosis	L-Cysteine	L-cysteine	HMDB0000574	Carboxylic acids and derivatives	Amino acids, peptides, and analogues		Zhao et al. [63]
Osteoporosis	Taurine	taurine	HMDB0000251	Organic sulfonic acids and derivatives	Organosulfonic acids and derivatives		Zhao et al. [63]
Osteoporosis	L-Glutamic acid	L-glutamic acid	HMDB0000148	Carboxylic acids and derivatives	Amino acids, peptides, and analogues		Zhao et al. [63]
Osteoporosis	Stachydrine	proline betaine	HMDB0004827	Carboxylic acids and derivatives	Amino acids, peptides, and analogues		Zhao et al. [63]
Osteoporosis	Formylkynurenine	N'-formylkynurenine	HMDB0001200	Organooxygen compounds	Carbonyl compounds		Zhao et al. [63]
Osteoporosis	Isovalerylcarnitine	methylbutyrylcarnitine	HMDB0000688	Fatty Acyls	Fatty Acids and Conjugates		Zhao et al. [63]
Osteoporosis	Ursodeoxycholic acid	ursodeoxycholic acid	HMDB0000946	Sterol Lipids	Bile acids and derivatives		Zhao et al. [63]
Osteoporosis	LysoPE (16:0)	LPE 16:0	HMDB0011473	Glycerophospholipids	Glycerophosphoethanolamines		Zhao et al. [63]
Osteoporosis	Cholic acid	cholic acid	HMDB0000619	Sterol Lipids	Bile acids and derivatives		Zhao et al. [63]
Osteoporosis	Tauroursodeoxycholic acid	tauroursodeoxycholic acid	HMDB0000874	Sterol Lipids	Bile acids and derivatives		Zhao et al. [63]
Osteoporosis	Succinate	succinic acid	HMDB0000254	Carboxylic acids and derivatives	Dicarboxylic acids and derivatives		Zhao et al. [63]
Osteoporosis	N-Acetylneuraminic acid	N-acetylneuraminic acid	HMDB0000230	Organooxygen compounds	Carbohydrates and carbohydrate conjugates		Zhao et al. [63]
PHPT SHPT	Fumarate	fumaric acid	HMDB0000134	Carboxylic acids and derivatives	Dicarboxylic acids and derivatives	↑	Battini et al. [24]
PHPT SHPT	Choline	choline	HMDB0000097	Organonitrogen compounds	Quaternary ammonium salts	↑	Battini et al. [24]
PHPT SHPT	β-glucose	D-Glucose	HMDB0000122	Organooxygen compounds	Carbohydrates and carbohydrate conjugates	↑	Battini et al. [24]
PHPT SHPT	Myo-inositol	myo-Inositol	HMDB0000211	Organooxygen compounds	Alcohols and polyols	↑	Battini et al. [24]
PHPT SHPT	Ascorbate	ascorbic acid	HMDB0000044	Dihydrofurans	Furanones	↑	Battini et al. [24]
PHPT SHPT	Glycine	glycine	HMDB0000123	Carboxylic acids and derivatives	Dicarboxylic acids and derivatives	↑	Battini et al. [24]
PHPT SHPT	Scyllo-inositol	scyllo-Inositol	HMDB0006088	Organooxygen compounds	Alcohols and polyols	↑	Battini et al. [24]
PHPT SHPT	Glutamate	L-glutamic acid	HMDB0000148	Carboxylic acids and derivatives	Amino acids, peptides, and analogues	↓	Battini et al. [24]
PHPT SHPT	Glutamine	L-glutamine	HMDB0000641	Carboxylic acids and derivatives	Amino acids, peptides, and analogues	↓	Battini et al. [24]
PHPT SHPT	Taurine	taurine	HMDB0000251	Organic sulfonic acids and derivatives	Organosulfonic acids and derivatives	↓	Battini et al. [24]
PHPT SHPT	Aspartate	L-aspartic acid	HMDB0000191	Carboxylic acids and derivatives	Amino acids, peptides, and analogues	↓	Battini et al. [24]
PHPT SHPT	Lactate	L-lactic acid	HMDB0000190	Hydroxy acids and derivatives	Alpha hydroxy acids and derivatives	↓	Battini et al. [24]
PHPT SHPT	GSH	glutathione	HMDB0000125	Carboxylic acids and derivatives	Amino acids, peptides, and analogues	↓	Battini et al. [24]
PHPT SHPT	β-glucose	D-Glucose	HMDB0000122	Organooxygen compounds	Carbohydrates and carbohydrate conjugates	↑	Battini et al. [24]
PHPT SHPT	GSH	glutathione	HMDB0000125	Carboxylic acids and derivatives	Amino acids, peptides, and analogues	↑	Battini et al. [24]
PHPT SHPT	Ascorbate	ascorbic acid	HMDB0000044	Dihydrofurans	Furanones	↑	Battini et al. [24]
PHPT SHPT	Myo-inositol glutamate	myo-inositol glutamate	HMDB0254974	Carboxylic acids and derivatives	Amino acids, peptides, and analogues	↑	Battini et al. [24]
PHPT SHPT	Phosphorylcholine	phosphorylcholine	HMDB0001565	Organonitrogen compounds	Quaternary ammonium salts	↑	Battini et al. [24]
PHPT SHPT	Taurine	taurine	HMDB0000251	Organic sulfonic acids and derivatives	Organosulfonic acids and derivatives	↑	Battini et al. [24]
PHPT SHPT	Fumarate	fumaric acid	HMDB0000134	Carboxylic acids and derivatives	Dicarboxylic acids and derivatives	↓	Battini et al. [24]
PHPT SHPT	Serine	L-serine	HMDB0000187	Carboxylic acids and derivatives	Amino acids, peptides, and analogues	↓	Battini et al. [24]
PHPT SHPT	Choline	choline	HMDB0000097	Organonitrogen compounds	Quaternary ammonium salts	↓	Battini et al. [24]
PHPT SHPT	Aspartate	L-aspartic acid	HMDB0000191	Carboxylic acids and derivatives	Amino acids, peptides, and analogues	↓	Battini et al. [24]
PHPT SHPT	Glycerophosphocholine glutamine	?	?	?	?	↓	Battini et al. [24]
SHPT	Indoleacetaldehyde	indoleacetaldehyde	HMDB0001190	Indoles and derivatives	Indoles	↓	Shen et al. [40]
SHPT	Allyl isothiocyanate	allyl isothiocyanate	HMDB0005843	Isothiocyanates	Isothiocyanates	↑	Shen et al. [40]
SHPT	D‐Aspartic acid	D‐aspartic acid	HMDB0006483	Carboxylic acids and derivatives	Amino acids, peptides, and analogues	↑	Shen et al. [40]
SHPT	3‐Nitrotyrosine	3‐nitrotyrosine	HMDB0001904	Carboxylic acids and derivatives	Amino acids, peptides, and analogues	↓	Shen et al. [40]
SHPT	Pyrimethamine	pyrimethamine	HMDB0014350	Diazines	Pyrimidines and pyrimidine derivatives	↓	Shen et al. [40]
SHPT	L‐Phenylalanine	L-phenylalanine	HMDB0000159	Carboxylic acids and derivatives	Amino acids, peptides, and analogues	↑	Shen et al. [40]
SHPT	Menadione	menadione	HMDB0001892	Naphthalenes	Naphthoquinones	↑	Shen et al. [40]
SHPT	Inosine	inosine	HMDB0000195	Purine nucleosides	Purine nucleosides	↓	Shen et al. [40]
SHPT	Biotin	biotin	HMDB0000030	Organoheterocyclic compounds	Biotin and derivatives	↑	Shen et al. [40]
SHPT	D‐Galactose	D‐galactose	HMDB0000143	Organooxygen compounds	Carbohydrates and carbohydrate conjugates	↓	Shen et al. [40]
SHPT	Indoleacetaldehyde	indoleacetaldehyde	HMDB0001190	Indoles and derivatives	Indoles	↑	Shen et al. [40]
SHPT	Allyl isothiocyanate	allyl isothiocyanate	HMDB0005843	Isothiocyanates	Isothiocyanates	↓	Shen et al. [40]
SHPT	D‐Aspartic acid	D‐aspartic acid	HMDB0006483	Carboxylic acids and derivatives	Amino acids, peptides, and analogues	↓	Shen et al. [40]
SHPT	3‐Nitrotyrosine	3‐nitrotyrosine	HMDB0001904	Carboxylic acids and derivatives	Amino acids, peptides, and analogues	↑	Shen et al. [40]
SHPT	Pyrimethamine	pyrimethamine	HMDB0014350	Diazines	Pyrimidines and pyrimidine derivatives	↑	Shen et al. [40]
SHPT	L‐Phenylalanine	L-phenylalanine	HMDB0000159	Carboxylic acids and derivatives	Amino acids, peptides, and analogues	↓	Shen et al. [40]
SHPT	Menadione	menadione	HMDB0001892	Naphthalenes	Naphthoquinones	↓	Shen et al. [40]
SHPT	Inosine	inosine	HMDB0000195	Purine nucleosides	Purine nucleosides	↑	Shen et al. [40]
SHPT	Biotin	biotin	HMDB0000030	Organoheterocyclic compounds	Biotin and derivatives	↓	Shen et al. [40]
SHPT	D‐Galactose	D‐galactose	HMDB0000143	Organooxygen compounds	Carbohydrates and carbohydrate conjugates	↑	Shen et al. [40]
SHPT	N-(1-Deoxy-1-fructosyl)tryptophan	N-(1-deoxy-1-fructosyl)tryptophan	HMDB0037847	Indoles and derivatives	Tryptamines and derivatives	↑	Wu et al. [41]
SHPT	N-acetylaspartylglutamic acid	N-acetylaspartylglutamic acid	HMDB0001067	Carboxylic acids and derivatives	Amino acids, peptides, and analogues	↑	Wu et al. [41]
SHPT	Glycylprolylhydroxyproline	glycylprolylhydroxyproline	HMDB0002171	Carboxylic acids and derivatives	Amino acids, peptides, and analogues	↑	Wu et al. [41]
SHPT	(R)-pantothenic acid 4’-O-b-D-glucoside	(R)-pantothenic acid 4’-O-b-D-glucoside	HMDB0033965	Fatty Acyls	Fatty acyl glycosides	↑	Wu et al. [41]
SHPT	Aminohippuric acid	aminohippuric acid	HMDB0001867	Benzene and substituted derivatives	Benzoic acids and derivatives	↑	Wu et al. [41]
SHPT	N-(3-indolylacetyl)-L-isoleucine	x	x	x	x	↑	Wu et al. [41]
SHPT	Ethyl sorbate	ethyl sorbic acid	HMDB0040463	Fatty Acyls	Fatty acid esters	↑	Wu et al. [41]
SHPT	Dopamine glucuronide	dopamine glucuronide	HMDB0010329	Organooxygen compounds	Carbohydrates and carbohydrate conjugates	↑	Wu et al. [41]
SHPT	Glutamyl-glutamate	glutamylglutamic acid	HMDB0028818	Carboxylic acids and derivatives	Amino acids, peptides, and analogues	↑	Wu et al. [41]
SHPT	Folic acid	folic acid	HMDB0000121	Phenols	Methoxyphenols	↑	Wu et al. [41]
SHPT	Diethyl fumarate	diethyl fumaric acid	HMDB0038601	Fatty Acyls	Fatty acid esters	↑	Wu et al. [41]
SHPT	N-acetylserotonin glucuronide	N-acetylserotonin glucuronide	HMDB0060833	Organooxygen compounds	Carbohydrates and carbohydrate conjugates	↑	Wu et al. [41]
SHPT	Indolepyruvate	indolepyruvic acid	HMDB0060484	Indoles and derivatives	Indolyl carboxylic acids and derivatives	↑	Wu et al. [41]
SHPT	Methyl sorbate	methyl sorbic acid	HMDB0029582	Fatty Acyls	Fatty acid esters	↑	Wu et al. [41]
SHPT	Prolyl-tyrosine	prolyl-tyrosine	HMDB0029029	Carboxylic acids and derivatives	Amino acids, peptides, and analogues	↑	Wu et al. [41]
SHPT	N-acetylgalactosamine 4,6-disulfate	N-acetylgalactosamine 4,6-disulfate	HMDB0000843	Organooxygen compounds	Carbohydrates and carbohydrate conjugates	↑	Wu et al. [41]
SHPT	Cortisol 21-sulfate	cortisol 21-sulfate	HMDB0062779	Sterol Lipids	Steroid conjugates	↑	Wu et al. [41]
SHPT	Glutaminyl-hydroxyproline	glutaminyl-hydroxyproline	HMDB0028798	Carboxylic acids and derivatives	Amino acids, peptides, and analogues	↑	Wu et al. [41]
SHPT	Uridine	uridine	HMDB0000296	Pyrimidine nucleosides	Pyrimidine nucleosides	↑	Wu et al. [41]
SHPT	Androsterone glucuronide	androsterone glucuronide	HMDB0002829	Sterol Lipids	Steroid conjugates	↑	Wu et al. [41]
SHPT	LysoPC (14:0)	LPC 14:0	HMDB0010379	Glycerophospholipids	Glycerophosphocholines	↑	Wu et al. [41]
SHPT	2-O-methyl-L-fucose	2-O-methyl-L-fucose	HMDB0033789	Organooxygen compounds	Carbohydrates and carbohydrate conjugates	↑	Wu et al. [41]
SHPT	(R)-2-methylmalate	2-methylmalic acid	HMDB0000426	Fatty Acyls	Fatty Acids and Conjugates	↑	Wu et al. [41]
SHPT	2-Phenylglycine	2-phenylglycine	HMDB0002210	Carboxylic acids and derivatives	Amino acids, peptides, and analogues	↑	Wu et al. [41]
SHPT	3-Ethylpyridine	3-ethylpyridine	HMDB0029734	Pyridines and derivatives	Pyridines and derivatives	↑	Wu et al. [41]
SHPT	4-Carboxyphenylglycine	4-carboxyphenylglycine	HMDB0002016	Carboxylic acids and derivatives	Amino acids, peptides, and analogues	↑	Wu et al. [41]
SHPT	Ascorbate 2-sulfate	ascorbic acid 2-sulfate	HMDB0060649	Dihydrofurans	Furanones	↑	Wu et al. [41]
SHPT	Adrenosterone	adrenosterone	HMDB0006772	Sterol Lipids	Steroids	↑	Wu et al. [41]
SHPT	N-acetylgalactosamine 4-sulfate	N-acetylgalactosamine 4-sulfate	HMDB0000781	Organooxygen compounds	Carbohydrates and carbohydrate conjugates	↑	Wu et al. [41]
SHPT	Isopropyl citrate	isopropyl citric acid	HMDB0032438	Carboxylic acids and derivatives	Tricarboxylic acids and derivatives	↑	Wu et al. [41]
SHPT	L-Phenylalanine	L-phenylalanine	HMDB0000159	Carboxylic acids and derivatives	Amino acids, peptides, and analogues	↓	Wu et al. [41]
SHPT	Cytidine	cytidine	HMDB0000089	Pyrimidine nucleosides	Pyrimidine nucleosides	↓	Wu et al. [41]
vitamin D3 deficiency	Carnitine	L-carnitine	HMDB0000062	Organonitrogen compounds	Quaternary ammonium salts	↑	Bislev et al. [4]
vitamin D3 deficiency	Choline	choline	HMDB0000097	Organonitrogen compounds	Quaternary ammonium salts	↑	Bislev et al. [4]
vitamin D3 deficiency	Urea	urea	HMDB0000294	Organic carbonic acids and derivatives	Ureas	↑	Bislev et al. [4]
vitamin D3 deficiency	Trimethylamine-N-oxide	trimethylamine-N-oxide	HMDB0000925	Organonitrogen compounds	Aminoxides	↑	Bislev et al. [4]
vitamin D3 deficiency	Azelaic acid	nonanedioic acid	HMDB0000784	Fatty Acyls	Fatty Acids and Conjugates		Shirvani et al. [72]
vitamin D3 deficiency	Suberic acid	octanedioic acid	HMDB0000893	Fatty Acyls	Fatty Acids and Conjugates		Shirvani et al. [72]
vitamin D3 deficiency	Glutamine	L-glutamine	HMDB0000641	Carboxylic acids and derivatives	Amino acids, peptides, and analogues		Shirvani et al. [72]
vitamin D3 deficiency	Kynurenine	L-kynurenine	HMDB0000684	Organooxygen compounds	Carbonyl compounds		Shirvani et al. [72]
vitamin D3 deficiency	Valine	L-valine	HMDB0000883	Carboxylic acids and derivatives	Amino acids, peptides, and analogues		Shirvani et al. [72]
vitamin D3 deficiency	Pimelic acid	heptanedioic acid	HMDB0000857	Fatty Acyls	Fatty Acids and Conjugates		Shirvani et al. [72]
vitamin D3 deficiency	Leucine	L-leucine	HMDB0000687	Carboxylic acids and derivatives	Amino acids, peptides, and analogues		Shirvani et al. [72]
vitamin D3 deficiency	Tryptophan	L-tryptophan	HMDB0000929	Indoles and derivatives	Indolyl carboxylic acids and derivatives		Shirvani et al. [72]
vitamin D3 deficiency	Arginine	L-arginine	HMDB0000517	Carboxylic acids and derivatives	Amino acids, peptides, and analogues		Shirvani et al. [72]
vitamin D3 deficiency	Histidine	L-histidine	HMDB0000177	Carboxylic acids and derivatives	Amino acids, peptides, and analogues		Shirvani et al. [72]
vitamin D3 deficiency	Isoleucine	l-isoleucine	HMDB0000172	Carboxylic acids and derivatives	Amino acids, peptides, and analogues		Shirvani et al. [72]
vitamin D3 deficiency	Serotonin	serotonin	HMDB0000259	Indoles and derivatives	tryptamines and derivatives		Shirvani et al. [72]
vitamin D3 deficiency	Tiglylglycine	tiglylglycine	HMDB0000959	Carboxylic acids and derivatives	Amino acids, peptides, and analogues		Shirvani et al. [72]
vitamin D3 deficiency	4-Deoxythreonic acid	4-deoxythreonic acid	HMDB0002453	Organooxygen compounds	Carbohydrates and carbohydrate conjugates		Shirvani et al. [72]
vitamin D3 deficiency	Methylsuccinic acid	methylsuccinic acid	HMDB0001844	Fatty Acyls	Fatty Acids and Conjugates		Shirvani et al. [72]
vitamin D3 deficiency	Ethylmalonic acid	ethylmalonic acid	HMDB0000622	Fatty Acyls	Fatty Acids and Conjugates		Shirvani et al. [72]
vitamin D3 deficiency	Hydroxypropionic acid	x	x	x	x		Shirvani et al. [72]
vitamin D3 deficiency	trans-Aconitic acid	trans-aconitic acid	HMDB0000958	Carboxylic acids and derivatives	Tricarboxylic acids and derivatives		Shirvani et al. [72]
vitamin D3 deficiency	Adipic acid	hexanedioic acid	HMDB0000448	Fatty Acyls	Fatty Acids and Conjugates		Shirvani et al. [72]
vitamin D3 deficiency	p-Hydroxyphenylacetic acid	p-hydroxyphenylacetic acid	HMDB0000020	Phenols	1-hydroxy-2-unsubstituted benzenoids		Shirvani et al. [72]
vitamin D3 deficiency	3-keto-2-Methylbutyrate	3-keto-2-methylbutyric acid	HMDB0003771	Keto acids and derivatives	Short-chain keto acids and derivatives		Shirvani et al. [72]
vitamin D3 deficiency	Vanillylmandelic acid	vanillylmandelic acid	HMDB0000291	Phenols	Methoxyphenols		Shirvani et al. [72]
vitamin D3 deficiency	3-Hydroxyphenylacetic acid	3-hydroxyphenylacetic acid	HMDB0000440	Phenols	1-hydroxy-4-unsubstituted benzenoids		Shirvani et al. [72]
vitamin D3 deficiency	Uracil	uracil	HMDB0000300	Diazines	Pyrimidines and pyrimidine derivatives		Shirvani et al. [72]
vitamin D3 deficiency	Octadecenoylcarnitine	octadecenoylcarnitine	HMDB0005065	Fatty Acyls	Fatty esters		Shirvani et al. [72]
vitamin D3 deficiency	Glycolic acid	glycolic acid	HMDB0000115	Hydroxy acids and derivatives	Alpha hydroxy acids and derivatives		Shirvani et al. [72]
vitamin D3 deficiency	5-Hydroxyindoleacetic acid	5-hydroxyindoleacetic acid	HMDB0000763	Indoles and derivatives	Indolyl carboxylic acids and derivatives		Shirvani et al. [72]
vitamin D3 deficiency	L-Acetylcarnitine	L-acetylcarnitine	HMDB0000201	Fatty Acyls	Fatty acid esters		Shirvani et al. [72]
vitamin D3 deficiency	Quinolinic acid	quinolinic acid	HMDB0000232	Pyridines and derivatives	Pyridinecarboxylic acids and derivatives		Shirvani et al. [72]
vitamin D3 deficiency	Pimelylcarnitine	pimelylcarnitine	HMDB0013328	Fatty Acyls	Fatty acid esters		Shirvani et al. [72]
vitamin D3 deficiency	Tetradecenoylcarnitine	tetradecenoylcarnitine	HMDB0002014	Fatty Acyls	Fatty acid esters		Shirvani et al. [72]
vitamin D3 deficiency	Alpha-Hydroxyisobutyric acid	alpha-hydroxyisobutyric acid	HMDB0000729	Fatty Acyls	Fatty Acids and Conjugates		Shirvani et al. [72]
vitamin D3 deficiency	3-Hydroxy-2-methylglutarate	3-hydroxy-2-methylglutarate	HMDB0029169	Fatty Acyls	Fatty Acids and Conjugates		Shirvani et al. [72]
vitamin D3 deficiency	Dodecanoylcarnitine	dodecanoylcarnitine	HMDB0002250	Fatty Acyls	Fatty acid esters		Shirvani et al. [72]
vitamin D3 deficiency	3-Hydroxymandelic acid	3-hydroxymandelic acid	HMDB0000750	Phenols	1-hydroxy-4-unsubstituted benzenoids		Shirvani et al. [72]
vitamin D3 deficiency	Pyroglutamic acid	pyroglutamic acid	HMDB0000267	Carboxylic acids and derivatives	Amino acids, peptides, and analogues		Shirvani et al. [72]
vitamin D3 deficiency	Palmitoylcarnitine	palmitoylcarnitine	HMDB0000222	Fatty Acyls	Fatty acid esters		Shirvani et al. [72]
